# Supplementary material for: Computational Exploration of Minimum Energy Reaction Pathway of N2O Formation from Intermediate I of P450nor Using an Active Center Model
Source: Int J Mol Sci. 2023 Dec 6;24(24):17172. doi: 10.3390/ijms242417172 (PMC10743073; doi:10.3390/ijms242417172)
Supplement: Supplementary file 1 [file ijms-24-17172-s001.zip]

Archive with 1 entries (1 files):
- ijms-2726505-supplementary.pdf
